# Supplementary material for: Advanced Image Analysis Methods for Automated Segmentation of Subnuclear Chromatin Domains
Source: Epigenomes. 2022 Oct 5;6(4):34. doi: 10.3390/epigenomes6040034 (PMC9624336; doi:10.3390/epigenomes6040034)
Supplement: Supplementary file 1 [file epigenomes-06-00034-s001.zip]

Archive with 1 entries (1 files):
- epigenomes-1814089-supplementary.pdf
